# Supplementary material for: Depriving Mice of Sleep also Deprives of Food
Source: Clocks Sleep. 2022 Feb 11;4(1):37–51. doi: 10.3390/clockssleep4010006 (PMC8884003; doi:10.3390/clockssleep4010006)
Supplement: Supplementary file 1 [file clockssleep-04-00006-s001.zip]

Archive with 1 entries (1 files):
- clockssleep-1544996-supplementary.pdf
